# Supplementary material for: SARS-CoV-2 Vaccination Coverage and Factors Associated with Low Uptake in a Cohort of People Living with HIV
Source: Microorganisms. 2022 Aug 18;10(8):1666. doi: 10.3390/microorganisms10081666 (PMC9412260; doi:10.3390/microorganisms10081666)
Supplement: Supplementary file 1 [file microorganisms-10-01666-s001.zip]

Archive with 1 entries (1 files):
- microorganisms-1806625-supplementary.pdf
